# Supplementary material for: Progressive Ataxia, Memory Impairments, and Seizure Episodes in Spna2 R1098Q Mouse Variant Affecting Alpha II Spectrin’s Scaffold Stability
Source: Brain Sci. 2023 Feb 3;13(2):261. doi: 10.3390/brainsci13020261 (PMC9953789; doi:10.3390/brainsci13020261)
Supplement: Supplementary file 1 [file brainsci-13-00261-s001.zip]

Archive with 1 entries (1 files):
- brainsci-2170818-supplementary.pdf
